# Supplementary material for: Assessing current visual tooth wear age estimation methods for Rangifer tarandus using a known age sample from Canada
Source: PLoS One. 2024 Apr 2;19(4):e0301408. doi: 10.1371/journal.pone.0301408 (PMC10986930; doi:10.1371/journal.pone.0301408)
Supplement: S1 Table — (XLSX) [file pone.0301408.s001.xlsx]

## Sheet: Supplimentary Data
						Tooth Presence/Absence									Method A - van den Berg et al. (2021)			Method B - Pasda (2009)	Method C - Miller (1974)
Mandible ID	Population	Subspecies	Sex	Side	Known Age (years)	dP2	dP3	dP4	P2	P3	P4	M1	M2	M3	Calibrated MWS (years)	Relative MWS	Svalbard MWS (years)	Age Estimate	Age Estimate (years)	Age Range (years)
CMN-38600	Qamanirjuaq + Beverly	Rangifer tarandus groenlandicus	M	L	8.41667	0	0	0	1	1	1	1	1	1	7.875	6.125	5.375	3.5-6 years	-	-
CMN-38601	Qamanirjuaq + Beverly	Rangifer tarandus groenlandicus	M	L	5.83333	0	0	0	1	1	1	1	1	1	7.375	5.625	5.625	3.5-6 years	-	-
CMN-38602	Qamanirjuaq + Beverly	Rangifer tarandus groenlandicus	M	L	6.83333	0	0	0	1	1	1	1	1	1	7.875	6.25	5.5	3.5-6 years	-	-
CMN-38603	Qamanirjuaq + Beverly	Rangifer tarandus groenlandicus	M	L	6.83333	0	0	0	1	1	1	1	1	1	7.375	6	5.25	3.5-6 years	-	-
CMN-38604	Qamanirjuaq + Beverly	Rangifer tarandus groenlandicus	M	L	3.83333	0	0	0	1	1	1	1	1	1	5.125	3.875	3.875	3.5-6 years	-	-
CMN-38606	Qamanirjuaq + Beverly	Rangifer tarandus groenlandicus	F	L	2.83333	0	0	0	0	1	1	1	1	1	3.125	2.75	2.75	3-3.5 years	-	-
CMN-38607	Qamanirjuaq + Beverly	Rangifer tarandus groenlandicus	M	L	4.75	0	0	0	1	1	1	1	1	1	6.375	4.75	4.75	3.5-6 years	-	-
CMN-38608	Qamanirjuaq + Beverly	Rangifer tarandus groenlandicus	M	L	6.58333	0	0	0	1	1	1	1	1	1	7.25	5.5	4.75	3.5-6 years	-	-
CMN-38609	Qamanirjuaq + Beverly	Rangifer tarandus groenlandicus	M	L	2.83333	0	0	0	1	1	1	1	1	1	5.625	4.5	3.75	3.5-6 years	-	-
CMN-38610	Qamanirjuaq + Beverly	Rangifer tarandus groenlandicus	M	L	2.83333	0	0	0	1	1	1	1	1	1	4.25	3.375	3.375	3-3.5 years	-	-
CMN-38611	Qamanirjuaq + Beverly	Rangifer tarandus groenlandicus	M	L	5.83333	0	0	0	1	1	1	1	1	1	6.375	4.75	4.75	3.5-6 years	-	-
CMN-38613	Qamanirjuaq + Beverly	Rangifer tarandus groenlandicus	M	L	5.83333	0	0	0	1	1	1	1	1	1	7.125	5.5	4.75	3.5-6 years	-	-
CMN-38614	Qamanirjuaq + Beverly	Rangifer tarandus groenlandicus	M	L	4.83333	0	0	0	1	1	1	1	1	1	5.75	4.5	4.5	3.5-6 years	-	-
CMN-38615	Qamanirjuaq + Beverly	Rangifer tarandus groenlandicus	F	L	6.83333	0	0	0	1	1	1	1	1	1	6.875	5.375	4.625	3.5-6 years	-	-
CMN-38667	Qamanirjuaq + Beverly	Rangifer tarandus groenlandicus	F	L	3	0	0	0	1	1	1	1	1	1	4	3.125	3.125	3-3.5 years	-	-
CMN-38669	Qamanirjuaq + Beverly	Rangifer tarandus groenlandicus	F	L	2	0	0	0	1	1	1	1	1	1	2.375	2	2	13-18 months	-	-
CMN-38671	Qamanirjuaq + Beverly	Rangifer tarandus groenlandicus	F	L	7	0	0	0	1	1	1	1	1	1	4.25	3.375	3.375	3.5-6 years	-	-
CMN-38672	Qamanirjuaq + Beverly	Rangifer tarandus groenlandicus	M	L	3	0	0	0	1	1	1	1	1	1	3.625	3.125	3.125	12-35 months	-	-
CMN-38676	Qamanirjuaq + Beverly	Rangifer tarandus groenlandicus	F	L	6	0	0	0	1	1	1	1	1	1	6.25	5.125	4.375	3.5-6 years	-	-
CMN-38680	Qamanirjuaq + Beverly	Rangifer tarandus groenlandicus	F	L	9	0	0	0	1	1	1	1	1	1	9.5	7.75	7	3.5-6 years	-	-
CMN-38684	Qamanirjuaq + Beverly	Rangifer tarandus groenlandicus	F	L	2.5	0	0	0	1	1	1	1	1	1	4.25	3.375	3.375	12-35 months	-	-
CMN-38688	Qamanirjuaq + Beverly	Rangifer tarandus groenlandicus	F	L	9	0	0	0	1	1	1	1	1	1	9	7.5	6.75	3.5-6 years	-	-
CMN-38690	Qamanirjuaq + Beverly	Rangifer tarandus groenlandicus	F	L	5	0	0	0	1	1	1	1	1	1	5.75	4.5	4.5	3.5-6 years	-	-
CMN-38702	Qamanirjuaq + Beverly	Rangifer tarandus groenlandicus	F	L	5	0	0	0	1	1	1	1	1	1	7.375	5.5	5.5	3.5-6 years	-	-
CMN-38704	Qamanirjuaq + Beverly	Rangifer tarandus groenlandicus	F	L	6	0	0	0	1	1	1	1	1	1	7.875	6.25	5.5	3.5-6 years	-	-
CMN-38742	Qamanirjuaq + Beverly	Rangifer tarandus groenlandicus	M	L	7.25	0	0	0	1	1	1	1	1	1	7.375	6	6	3.5-6 years	-	-
CMN-38760	Qamanirjuaq + Beverly	Rangifer tarandus groenlandicus	F	L	3.25	0	0	0	1	1	1	1	1	1	3.125	2.625	2.625	12-35 months	-	-
CMN-38762	Qamanirjuaq + Beverly	Rangifer tarandus groenlandicus	M	L	7.25	0	0	0	1	1	1	1	1	1	8.25	7	6.25	3.5-6 years	-	-
CMN-38764	Qamanirjuaq + Beverly	Rangifer tarandus groenlandicus	M	L	3.25	0	0	0	1	1	1	1	1	1	3.625	3.125	3.125	3-3.5 years	-	-
CMN-38768	Qamanirjuaq + Beverly	Rangifer tarandus groenlandicus	M	L	3.41667	0	0	0	1	1	1	1	1	1	5.125	3.875	3.875	3.5-6 years	-	-
CMN-38769	Qamanirjuaq + Beverly	Rangifer tarandus groenlandicus	M	L	3.41667	0	0	0	1	1	1	1	1	1	5.5	4	4	3.5-6 years	-	-
CMN-38774	Qamanirjuaq + Beverly	Rangifer tarandus groenlandicus	F	L	6.41667	0	0	0	1	1	1	1	1	1	7.375	6	5.25	3.5-6 years	-	-
CMN-38794	Qamanirjuaq + Beverly	Rangifer tarandus groenlandicus	F	L	9.41667	0	0	0	1	1	1	1	1	1	8.875	7	6.25	3.5-6 years	-	-
CMN-38798	Qamanirjuaq + Beverly	Rangifer tarandus groenlandicus	F	L	5.41667	0	0	0	1	1	1	1	1	1	6.125	4.625	4.625	3.5-6 years	-	-
CMN-38817	Qamanirjuaq + Beverly	Rangifer tarandus groenlandicus	F	L	3.41667	0	0	0	1	1	1	1	1	1	4.25	3.375	3.375	3-3.5 years	-	-
CMN-38830	Qamanirjuaq + Beverly	Rangifer tarandus groenlandicus	F	L	4.41667	0	0	0	1	1	1	1	1	1	4.875	3.625	3.625	3.5-6 years	-	-
CMN-38831	Qamanirjuaq + Beverly	Rangifer tarandus groenlandicus	M	L	1.41667	1	1	1	E	E	E	1	1	1	1.375	1.25	1.25	13-18 months	-	-
CMN-38832	Qamanirjuaq + Beverly	Rangifer tarandus groenlandicus	M	L	0.416667	1	1	1	E	E	E	1	1	E	0.5	0.25	0.25	6 months	-	-
CMN-38834	Qamanirjuaq + Beverly	Rangifer tarandus groenlandicus	F	L	10.4167	0	0	0	1	1	1	1	1	1	9.875	8.375	7.625	5.5-6 years	-	-
CMN-38895	Qamanirjuaq + Beverly	Rangifer tarandus groenlandicus	F	L	5.83333	0	0	0	1	1	1	1	1	1	6.25	4.75	4.75	3.5-6 years	-	-
CMN-38898	Qamanirjuaq + Beverly	Rangifer tarandus groenlandicus	M	L	1.83333	1	1	1	1	1	1	1	1	1	1.25	1.125	1.125	13-18 months	-	-
CMN-38902	Qamanirjuaq + Beverly	Rangifer tarandus groenlandicus	F	L	8.83333	0	0	0	1	1	1	1	1	1	7.75	5.75	5	3.5-6 years	-	-
CMN-38903	Qamanirjuaq + Beverly	Rangifer tarandus groenlandicus	F	L	14.8333	0	0	0	1	1	1	1	1	1	11.375	9.75	9.25	7 years	-	-
CMN-38909	Qamanirjuaq + Beverly	Rangifer tarandus groenlandicus	F	L	2.83333	0	0	0	1	1	1	1	1	1	3.625	3.125	3.125	3-3.5 years	-	-
CMN-38946	Qamanirjuaq + Beverly	Rangifer tarandus groenlandicus	F	L	11.8333	0	0	0	1	1	1	1	1	1	9.375	7.75	7	3.5-6 years	-	-
CMN-38950	Qamanirjuaq + Beverly	Rangifer tarandus groenlandicus	M	L	0.833333	1	1	1	E	E	E	1	1	E	0.75	0.625	0.625	7-13 months	-	-
CMN-38953	Qamanirjuaq + Beverly	Rangifer tarandus groenlandicus	F	L	1.83333	1	1	1	1	1	E	1	1	1	1.75	1.875	1.75	13-18 months	-	-
CMN-38969	Qamanirjuaq + Beverly	Rangifer tarandus groenlandicus	F	L	1	1	1	1	E	E	E	1	1	E	0.875	0.875	0.875	12-18 months	-	-
CMN-38970	Qamanirjuaq + Beverly	Rangifer tarandus groenlandicus	F	L	4	0	0	0	1	1	1	1	1	1	4.25	3.375	3.375	3-3.5 years	-	-
CMN-39001	Qamanirjuaq + Beverly	Rangifer tarandus groenlandicus	F	L	11	0	0	0	1	1	1	1	1	1	10.125	9	8.25	3.5-6 years	-	-
CMN-39031	Qamanirjuaq + Beverly	Rangifer tarandus groenlandicus	F	L	9	0	0	0	1	1	1	1	1	1	8.875	7	6.25	3.5-6 years	-	-
CMN-39037	Qamanirjuaq + Beverly	Rangifer tarandus groenlandicus	F	L	4	0	0	0	1	1	1	1	1	1	4	3.125	3.125	3-3.5 years	-	-
CMN-39049	Qamanirjuaq + Beverly	Rangifer tarandus groenlandicus	F	L	10	0	0	0	1	1	1	1	1	1	8.375	6.875	6.125	3.5-6 years	-	-
CMN-39053	Qamanirjuaq + Beverly	Rangifer tarandus groenlandicus	F	L	13	0	0	0	1	1	1	1	1	1	9.75	8.125	7.375	3.5-6 years	-	-
CMN-39056	Qamanirjuaq + Beverly	Rangifer tarandus groenlandicus	F	L	16	0	0	0	1	1	1	1	1	0	14.3333	9.5	9.16667	7 years	-	-
CMN-39092	Qamanirjuaq + Beverly	Rangifer tarandus groenlandicus	F	L	16.25	0	0	0	1	1	1	1	1	1	16.125	11.875	11.5	7 years	-	-
CMN-39094	Qamanirjuaq + Beverly	Rangifer tarandus groenlandicus	F	L	1.25	1	1	1	E	E	E	1	1	1	1.25	1.125	1.125	13-18 months	-	-
CMN-39097	Qamanirjuaq + Beverly	Rangifer tarandus groenlandicus	F	L	9.25	0	0	0	1	1	1	1	1	1	8.375	6.375	5.625	3.5-6 years	-	-
CMN-39099	Qamanirjuaq + Beverly	Rangifer tarandus groenlandicus	F	L	10.25	0	0	0	1	1	1	1	1	1	8.875	7.125	6.375	3.5-6 years	-	-
CMN-39112	Qamanirjuaq + Beverly	Rangifer tarandus groenlandicus	M	L	7.25	0	0	0	1	1	1	1	1	0	5.33333	3.66667	3.66667	3.5-6 years	-	-
CMN-39114	Qamanirjuaq + Beverly	Rangifer tarandus groenlandicus	F	L	9.25	0	0	0	1	1	1	1	1	1	7.875	6.625	5.875	3.5-6 years	-	-
CMN-39118	Qamanirjuaq + Beverly	Rangifer tarandus groenlandicus	M	L	2.25	0	0	0	1	1	1	1	1	1	2.625	2.375	2.375	13-18 months	-	-
CMN-39119	Qamanirjuaq + Beverly	Rangifer tarandus groenlandicus	M	L	7.25	0	0	0	1	1	1	1	1	1	7.875	6.625	5.875	3.5-6 years	-	-
CMN-39120	Qamanirjuaq + Beverly	Rangifer tarandus groenlandicus	M	L	2.41667	0	0	0	1	1	1	1	1	1	4	3.125	3.125	3-3.5 years	-	-
CMN-39125	Qamanirjuaq + Beverly	Rangifer tarandus groenlandicus	F	L	10.25	0	0	0	1	1	1	1	1	1	7.875	6.625	5.875	3.5-6 years	-	-
CMN-39160	Qamanirjuaq + Beverly	Rangifer tarandus groenlandicus	F	L	9.41667	0	0	0	1	1	1	1	1	1	7.875	6.25	5.5	3.5-6 years	-	-
CMN-39169	Qamanirjuaq + Beverly	Rangifer tarandus groenlandicus	F	L	1.41667	0	1	1	E	E	E	1	1	E	2.125	1.75	1.625	13-18 months	-	-
CMN-39170	Qamanirjuaq + Beverly	Rangifer tarandus groenlandicus	F	L	9.41667	0	0	0	1	1	1	1	1	1	8.125	6.5	5.75	3.5-6 years	-	-
CMN-39182	Qamanirjuaq + Beverly	Rangifer tarandus groenlandicus	F	L	11.4167	0	0	0	1	1	1	1	1	1	10.5	8.5	7.75	3.5-6 years	-	-
CMN-39221	Qamanirjuaq + Beverly	Rangifer tarandus groenlandicus	F	L	8.41667	0	0	0	1	1	1	1	1	1	7.375	6	5.25	3.5-6 years	-	-
CMN-39223	Qamanirjuaq + Beverly	Rangifer tarandus groenlandicus	F	L	8.41667	0	0	0	1	1	1	1	1	1	8.375	6.75	6	3.5-6 years	-	-
CMN-39228	Qamanirjuaq + Beverly	Rangifer tarandus groenlandicus	F	L	7.25	0	0	0	1	1	1	1	1	1	6.375	4.75	4.75	3.5-6 years	-	-
CMN-39230	Qamanirjuaq + Beverly	Rangifer tarandus groenlandicus	F	L	7.41667	0	0	0	1	1	1	1	1	1	6.625	4.875	4.125	3.5-6 years	-	-
CMN-39276	Qamanirjuaq + Beverly	Rangifer tarandus groenlandicus	M	L	8.83333	0	0	0	1	1	1	1	1	1	10.125	8.25	7.5	3.5-6 years	-	-
CMN-39285	Qamanirjuaq + Beverly	Rangifer tarandus groenlandicus	F	L	8.83333	0	0	0	1	1	1	1	1	1	7.75	5.625	4.875	3.5-6 years	-	-
CMN-39295	Qamanirjuaq + Beverly	Rangifer tarandus groenlandicus	F	L	0.833333	0	0	0	1	1	1	1	1	E	0.75	0.625	0.625	6 months	-	-
CMN-39296	Qamanirjuaq + Beverly	Rangifer tarandus groenlandicus	F	L	0.833333	1	1	1	E	E	E	1	1	E	1	0.75	0.5	7-13 months	-	-
CMN-39298	Qamanirjuaq + Beverly	Rangifer tarandus groenlandicus	M	L	0.833333	1	1	1	E	E	E	1	1	E	1	0.75	0.5	7-13 months	-	-
CMN-39301	Qamanirjuaq + Beverly	Rangifer tarandus groenlandicus	F	L	1.83333	0	0	1	1	1	1	1	1	1	2.125	1.625	1.5	13-18 months	-	-
CMN-39309	Qamanirjuaq + Beverly	Rangifer tarandus groenlandicus	M	L	1.83333	1	1	1	1	1	1	1	1	1	1.75	1.625	1.5	13-18 months	-	-
CMN-39313	Qamanirjuaq + Beverly	Rangifer tarandus groenlandicus	M	L	1.83333	1	1	1	E	E	E	1	1	1	2.125	1.625	1.5	13-18 months	-	-
CMN-39319	Qamanirjuaq + Beverly	Rangifer tarandus groenlandicus	M	L	0.833333	0	0	0	1	1	1	1	1	E	1	0.75	0.5	7-13 months	-	-
CMN-39360	Qamanirjuaq + Beverly	Rangifer tarandus groenlandicus	M	L	0.833333	1	1	1	E	E	E	1	1	E	0.75	0.5	0.5	7-13 months	-	-
CMN-39364	Qamanirjuaq + Beverly	Rangifer tarandus groenlandicus	F	L	1.83333	1	1	1	1	1	1	1	1	1	1.75	1.625	1.5	12-35 months	-	-
CMN-39374	Qamanirjuaq + Beverly	Rangifer tarandus groenlandicus	F	L	11	0	0	0	1	1	1	1	1	1	9.875	8.5	7.75	3.5-6 years	-	-
CMN-39385	Qamanirjuaq + Beverly	Rangifer tarandus groenlandicus	F	L	10	0	0	0	1	1	1	1	1	1	7.875	6.625	5.875	3.5-6 years	-	-
CMN-39417	Qamanirjuaq + Beverly	Rangifer tarandus groenlandicus	F	L	10	0	0	0	1	1	1	1	1	1	8.75	7.625	6.875	3.5-6 years	-	-
CMN-39462	Qamanirjuaq + Beverly	Rangifer tarandus groenlandicus	M	L	8.08333	0	0	0	1	1	1	1	1	1	6.25	4.75	4	3.5-6 years	-	-
CMN-39512	Qamanirjuaq + Beverly	Rangifer tarandus groenlandicus	F	L	4.08333	0	0	0	1	1	1	1	1	1	3.75	3	3	3.5-6 years	-	-
CMN-39516	Qamanirjuaq + Beverly	Rangifer tarandus groenlandicus	F	L	17.0833	0	0	0	0	1	1	1	1	1	15.875	12.125	10.6667	7 years	-	-
CMN-39543	Qamanirjuaq + Beverly	Rangifer tarandus groenlandicus	M	L	9.08333	0	0	0	1	1	1	1	1	1	9.5	7.75	7	3.5-6 years	-	-
CMN-39553	Qamanirjuaq + Beverly	Rangifer tarandus groenlandicus	M	L	9.08333	0	0	0	1	1	1	1	1	1	8.875	7.125	6.375	3.5-6 years	-	-
BNE-003-19	Bluenose East	Rangifer tarandus groenlandicus	F	R	9.58333	0	0	0	1	1	1	1	1	1	7.375	6	6	3.5-6 years	7	6-9
BNE-008-19	Bluenose East	Rangifer tarandus groenlandicus	F	L	0.333333	1	1	1	E	E	E	1	E	E	0.5	0.25	0.25	3-5 months	0	0
BNE-012-19	Bluenose East	Rangifer tarandus groenlandicus	M	L	9.16667	0	0	0	1	1	1	1	1	1	6.375	4.75	4.75	3.5-6 years	4	4-5
BNE-013-19	Bluenose East	Rangifer tarandus groenlandicus	M	L	5.25	0	0	0	1	1	1	1	1	1	5.75	4.5	4.5	3.5-6 years	4	4-5
BNE-014-19	Bluenose East	Rangifer tarandus groenlandicus	M	L	6.16667	0	0	0	1	1	1	1	1	1	4.5	3.625	3.625	3.5-6 years	6	6-9
BNE-016-19	Bluenose East	Rangifer tarandus groenlandicus	M	L	1.25	1	1	1	E	E	E	1	1	1	1.625	1.375	1.375	13-18 months	1	1
BNE-024-19	Bluenose East	Rangifer tarandus groenlandicus	M	L	1.25	1	1	1	E	E	E	1	1	1	1.375	1.375	1.375	13-18 months	1	1
BNE-027-19	Bluenose East	Rangifer tarandus groenlandicus	M	L	11.25	0	0	0	1	1	1	1	1	1	10.3333	8.5	8.5	3.5-6 years	9	6-9
BNE-033-19	Bluenose East	Rangifer tarandus groenlandicus	F	L	2.33333	1	1	1	E	1	E	1	1	1	1.75	1.5	1.375	13-18 months	1	1
BNE-040-19	Bluenose East	Rangifer tarandus groenlandicus	F	L	1.25	1	1	1	E	E	E	1	1	1	1.375	1.375	1.375	13-18 months	1	1
BW-08-02	Bluenose West	Rangifer tarandus groenlandicus	M	L	7	0	0	0	1	1	1	1	1	1	6.875	5.375	5.375	3.5-6 years	6	6-9
BW-08-08	Bluenose West	Rangifer tarandus groenlandicus	M	L	4	0	0	0	1	1	1	1	1	1	4.25	3.375	3.375	3.5-6 years	4	4-5
BW-08-09	Bluenose West	Rangifer tarandus groenlandicus	M	L	5	0	0	0	1	1	1	1	1	1	6.25	4.75	4	3.5-6 years	6	6-9
BW-08-37	Bluenose West	Rangifer tarandus groenlandicus	M	L	7	0	0	0	1	1	1	1	1	1	5.125	3.875	3.875	3.5-6 years	6	6-9
BW-08-90	Bluenose West	Rangifer tarandus groenlandicus	M	L	1	1	1	1	E	E	E	1	1	1	1.375	1.125	1.125	13-18 months	1	1
BW-08-91	Bluenose West	Rangifer tarandus groenlandicus	M	L	4	0	0	0	1	0	1	1	1	1	5.125	4.25	4.25	3.5-6 years	4	4-5
DU-076	Dolphin-Union	Rangifer tarandus groenlandicus x pearyi	M	L	4.41389	0	0	0	1	1	1	1	1	1	5.125	4.25	4.25	3.5-6 years	4	4-5
DU-086	Dolphin-Union	Rangifer tarandus groenlandicus x pearyi	F	L	12.8278	0	0	0	1	1	1	1	1	1	10.5	9	8.25	7 years	10+	10+
DU-089	Dolphin-Union	Rangifer tarandus groenlandicus x pearyi	F	L	10.9306	0	0	0	1	1	1	1	1	1	8.375	6.375	6.375	3.5-6 years	6	6-9
DU-090	Dolphin-Union	Rangifer tarandus groenlandicus x pearyi	F	L	8.91111	0	0	0	1	1	1	1	1	1	10.625	8.75	8.25	7 years	10+	10+
DU-091	Dolphin-Union	Rangifer tarandus groenlandicus x pearyi	F	L	7.91111	0	0	0	1	1	1	1	1	1	5.75	4.5	4.5	3.5-6 years	6	6-9
DU-092	Dolphin-Union	Rangifer tarandus groenlandicus x pearyi	M	L	10.9389	0	0	0	1	1	1	1	1	1	9.875	8.375	7.625	3.5-6 years	9	6-9
DU-095	Dolphin-Union	Rangifer tarandus groenlandicus x pearyi	F	L	10.9278	0	0	0	1	1	1	1	1	1	11.5	10.5	9.625	7 years	10+	10+
DU-096	Dolphin-Union	Rangifer tarandus groenlandicus x pearyi	F	L	12.9306	0	0	0	1	1	1	1	1	1	10.125	8.25	7.5	7 years	10+	10+
DU-113	Dolphin-Union	Rangifer tarandus groenlandicus x pearyi	M	L	6.41667	0	0	0	1	1	1	1	1	1	6.75	4.875	4.875	3.5-6 years	4	4-5
DU-118	Dolphin-Union	Rangifer tarandus groenlandicus x pearyi	M	L	6.41667	0	0	0	1	1	1	1	1	1	6.375	4.75	4.75	3.5-6 years	5	4-5
DU-122	Dolphin-Union	Rangifer tarandus groenlandicus x pearyi	F	L	6.91111	0	0	0	1	1	1	1	1	1	6.375	4.75	4.75	3.5-6 years	6	6-9
DU-123	Dolphin-Union	Rangifer tarandus groenlandicus x pearyi	M	L	3.91111	0	0	0	1	1	1	1	1	1	4	3.125	3.125	3-3.5 years	3	3
DU-133	Dolphin-Union	Rangifer tarandus groenlandicus x pearyi	F	L	2.91111	0	0	0	1	1	1	1	1	1	5.5	4	4	3-3.5 years	4	4-5
DU-135	Dolphin-Union	Rangifer tarandus groenlandicus x pearyi	F	L	8.925	0	0	0	1	1	1	1	1	1	9.875	7.75	7	7 years	10+	10+
DU-138	Dolphin-Union	Rangifer tarandus groenlandicus x pearyi	F	L	8.925	0	0	0	1	1	1	1	1	1	8.875	7.125	6.375	3.5-6 years	9	6-9
DU-195	Dolphin-Union	Rangifer tarandus groenlandicus x pearyi	M	L	2.91111	0	0	0	1	1	1	1	1	1	4.25	3.375	3.375	3.5-6 years	3	3
DU-196	Dolphin-Union	Rangifer tarandus groenlandicus x pearyi	M	L	1.91111	1	1	0	1	1	1	1	1	1	2	1.25	1.25	13-18 months	1	1
DU-197	Dolphin-Union	Rangifer tarandus groenlandicus x pearyi	M	L	5.95	0	0	0	1	1	1	1	1	1	5.375	4.25	3.5	3.5-6 years	6	6-9
DU-199	Dolphin-Union	Rangifer tarandus groenlandicus x pearyi	F	L	1.925	1	1	1	1	1	1	1	1	1	2.125	1.75	1.625	13-18 months	1	1
DU-203	Dolphin-Union	Rangifer tarandus groenlandicus x pearyi	F	L	1.29444	1	1	1	E	E	E	1	1	1	1.875	1.625	1.5	13-18 months	1	1
DU-205	Dolphin-Union	Rangifer tarandus groenlandicus x pearyi	M	L	8.96667	0	0	0	1	1	1	1	1	1	9.875	8.875	8.125	3.5-6 years	10+	10+
DU-206	Dolphin-Union	Rangifer tarandus groenlandicus x pearyi	M	L	4.96667	0	0	0	1	1	1	1	1	1	6.25	5.125	4.375	3.5-6 years	4	4-5
DU-210	Dolphin-Union	Rangifer tarandus groenlandicus x pearyi	F	L	1.94167	0	0	0	1	1	1	1	1	0	1.83333	1.83333	1.83333	13-18 months	2	2
DU-211	Dolphin-Union	Rangifer tarandus groenlandicus x pearyi	M	L	1.95278	1	1	1	E	1	1	1	1	1	2.25	2	2	13-18 months	1	1
DU-225	Dolphin-Union	Rangifer tarandus groenlandicus x pearyi	M	L	0.294444	1	1	1	E	E	E	1	E	E	0.5	0	0	3-5 months	0	0
DU-227	Dolphin-Union	Rangifer tarandus groenlandicus x pearyi	F	L	0.941667	1	1	1	E	E	E	1	1	E	0.875	0.625	0.625	7-13 months	1	1
DU-228	Dolphin-Union	Rangifer tarandus groenlandicus x pearyi	F	L	6.94167	0	0	0	1	1	1	1	1	1	9.5	7.75	7	3.5-6 years	9	6-9
DU-234	Dolphin-Union	Rangifer tarandus groenlandicus x pearyi	M	L	2.95278	0	0	0	1	1	1	1	1	1	4	3.125	3.125	3-3.5 years	3	3
DU-246	Dolphin-Union	Rangifer tarandus groenlandicus x pearyi	F	L	3.90833	0	0	0	1	1	1	1	1	1	7.875	6.25	5.5	3.5-6 years	7	6-9
DU-247	Dolphin-Union	Rangifer tarandus groenlandicus x pearyi	F	L	3.90833	0	0	0	1	1	1	1	1	1	4.875	3.625	3.625	3.5-6 years	4	4-5
DU-252	Dolphin-Union	Rangifer tarandus groenlandicus x pearyi	F	L	7.91667	0	0	0	1	1	1	1	1	1	9.5	7.75	7	3.5-6 years	9	6-9
DU-255	Dolphin-Union	Rangifer tarandus groenlandicus x pearyi	F	L	4.91667	0	0	0	1	1	1	1	1	1	5.75	4.5	4.5	3.5-6 years	6	6-9
DU-260	Dolphin-Union	Rangifer tarandus groenlandicus x pearyi	F	L	5.91667	0	0	0	1	1	1	1	1	1	6.25	4.75	4	3.5-6 years	7	6-9
DU-266	Dolphin-Union	Rangifer tarandus groenlandicus x pearyi	F	L	0.947222	1	1	1	E	E	E	1	1	E	1.375	1	1	7-13 months	1	1
DU-269	Dolphin-Union	Rangifer tarandus groenlandicus x pearyi	F	L	3.91111	0	0	0	1	1	1	1	1	1	5.125	4	3.25	3.5-6 years	4	4-5
DU-271	Dolphin-Union	Rangifer tarandus groenlandicus x pearyi	M	L	0.911111	1	1	1	E	E	E	1	1	E	0.875	0.75	0.75	7-13 months	1	1
DU-275	Dolphin-Union	Rangifer tarandus groenlandicus x pearyi	F	L	11.9306	0	0	0	1	1	1	1	1	1	10.5	8.5	7.75	3.5-6 years	10+	10+
DU-288	Dolphin-Union	Rangifer tarandus groenlandicus x pearyi	F	L	7.93333	0	0	0	1	1	1	1	1	1	7.375	6	5.25	3.5-6 years	6	6-9
DU-297	Dolphin-Union	Rangifer tarandus groenlandicus x pearyi	F	L	0.916667	1	1	1	E	E	E	1	1	E	0.875	0.875	0.875	7-13 months	1	1
DU-300	Dolphin-Union	Rangifer tarandus groenlandicus x pearyi	M	L	8.40833	0	0	0	1	1	1	1	1	1	7.375	6	5.25	3.5-6 years	8	6-9
DU-309	Dolphin-Union	Rangifer tarandus groenlandicus x pearyi	M	L	1.41944	1	1	1	E	E	E	1	1	1	1.5	1.375	1.375	12-18 months	1	1
DU-311	Dolphin-Union	Rangifer tarandus groenlandicus x pearyi	F	L	10.4333	0	0	0	1	1	1	1	1	1	9	7.5	6.75	3.5-6 years	9	6-9
DU-312	Dolphin-Union	Rangifer tarandus groenlandicus x pearyi	F	L	5.43333	0	0	0	1	1	1	1	1	1	4.25	3.375	3.375	3-3.5 years	4	4-5
DU-313	Dolphin-Union	Rangifer tarandus groenlandicus x pearyi	F	L	0.433333	1	1	1	E	E	E	1	E	E	0.5	0.25	0.25	6 months	0	0
DU-316	Dolphin-Union	Rangifer tarandus groenlandicus x pearyi	F	L	4.45278	0	0	0	1	1	1	1	1	1	5.75	4.5	4.5	3.5-6 years	6	6-9
1 = present, 0 = absent, E = not yet erupted
